# Supplementary material for: QTL and candidate gene identification of the node of the first fruiting branch (NFFB) by QTL-seq in upland cotton (Gossypium hirsutum L.)
Source: BMC Genomics. 2021 Dec 6;22:882. doi: 10.1186/s12864-021-08164-2 (PMC8650230; doi:10.1186/s12864-021-08164-2)
Supplement: Supplementary file 2 — Additional file 2: Table S1. The number of SNPs and Indels per chromosome between two bulks for QTL-seq. [file 12864_2021_8164_MOESM2_ESM.xlsx]

## Sheet: Table S1
Additional file 2: Table S1. The number of SNPs and Indels per chromosome between two bulks for QTL-seq.
Chr	SNP_Number	InDel_Number	Total
A01	39186	6207	45393
A02	4482	2485	6967
A03	1689	3781	5470
A04	8107	2101	10208
A05	23744	5763	29507
A06	9444	2217	11661
A07	22762	5866	28628
A08	14060	3727	17787
A09	3928	6801	10729
A10	28562	5983	34545
A11	135154	25249	160403
A12	9355	3048	12403
A13	6425	2978	9403
D01	10233	3188	13421
D02	31797	7240	39037
D03	11908	3350	15258
D04	6458	2123	8581
D05	7391	3451	10842
D06	3767	8454	12221
D07	13913	4190	18103
D08	6948	3276	10224
D09	4590	4048	8638
D10	25926	7709	33635
D11	7980	2645	10625
D12	4393	6239	10632
D13	7100	3234	10334
Total	449302	135353	584655
