# Supplementary material for: QTL and candidate gene identification of the node of the first fruiting branch (NFFB) by QTL-seq in upland cotton (Gossypium hirsutum L.)
Source: BMC Genomics. 2021 Dec 6;22:882. doi: 10.1186/s12864-021-08164-2 (PMC8650230; doi:10.1186/s12864-021-08164-2)
Supplement: Supplementary file 3 — Additional file 3: Table S2. Physical positions of 53 regions detected by QTL-seq. [file 12864_2021_8164_MOESM3_ESM.xlsx]

## Sheet: Table S2
Additional file 3: Table S2. Physical positions of 53 regions detected by QTL-seq.
QTL name	Chr	Start	End	Size
qNFFB-At1-1	A01	10657476	22798674	12141198
qNFFB-At2-1	A02	28039058	32039058	4000000
qNFFB-At2-2	A02	32865259	36865259	4000000
qNFFB-At2-3	A02	50546496	54546496	4000000
qNFFB-At2-4	A02	80082083	85091375	5009292
qNFFB-At3-1	A03	66841293	70841293	4000000
qNFFB-At3-2	A03	94793084	101945783	7152699
qNFFB-At6-1	A06	14201000	18201000	4000000
qNFFB-At6-2	A06	22551335	28742890	6191555
qNFFB-At6-3	A06	60732129	64732129	4000000
qNFFB-At6-4	A06	87295137	91295137	4000000
qNFFB-At6-5	A06	93976939	99630649	5653710
qNFFB-At6-6	A06	101034664	105169657	4134993
qNFFB-At7-1	A07	9078232	16735384	7657152
qNFFB-At7-2	A07	33556667	44720510	11163843
qNFFB-At7-3	A07	56434759	61994399	5559640
qNFFB-At7-4	A07	62196891	66520851	4323960
qNFFB-At8-1	A08	77394351	81613161	4218810
qNFFB-At8-2	A08	82746698	88792914	6046216
qNFFB-At10-1	A10	5969914	17678740	11708826
qNFFB-At10-2	A10	23957173	27957173	4000000
qNFFB-At10-3	A10	38997527	42997527	4000000
qNFFB-At10-4	A10	47733925	53477891	5743966
qNFFB-At10-5	A10	55439232	79275973	23836741
qNFFB-At10-6	A10	96671570	101869002	5197432
qNFFB-At12-1	A12	5728826	9849058	4120232
qNFFB-At12-2	A12	19268703	23768148	4499445
qNFFB-At12-3	A12	28867283	32867283	4000000
qNFFB-At12-4	A12	50724059	54724059	4000000
qNFFB-At12-5	A12	58937728	63212637	4274909
qNFFB-Dt1-1	D01	1087173	10314887	9227714
qNFFB-Dt2-1	D02	0	11147938	11147938
qNFFB-Dt2-2	D02	26477365	30589985	4112620
qNFFB-Dt3-1	D03	0	3468858	3468858
qNFFB-Dt3-2	D03	10425739	19576245	9150506
qNFFB-Dt3-3	D03	28148733	41575485	13426752
qNFFB-Dt4-1	D04	0	3393589	3393589
qNFFB-Dt5-1	D05	56592465	63678616	7086151
qNFFB-Dt6-1	D06	11601063	15963169	4362106
qNFFB-Dt6-2	D06	59752861	64643109	4890248
qNFFB-Dt7-1	D07	36862058	40862058	4000000
qNFFB-Dt8-1	D08	63570955	67845530	4274575
qNFFB-Dt9-1	D09	1812719	11168869	9356150
qNFFB-Dt9-2	D09	22834733	28270349	5435616
qNFFB-Dt9-3	D09	37020855	42856917	5836062
qNFFB-Dt10-1	D10	3926957	10215626	6288669
qNFFB-Dt10-2	D10	29042500	35916658	6874158
qNFFB-Dt10-3	D10	59631371	64153636	4522265
qNFFB-Dt11-1	D11	5007093	9098444	4091351
qNFFB-Dt11-2	D11	57017364	61017364	4000000
qNFFB-Dt12-1	D12	31691514	35691514	4000000
qNFFB-Dt12-2	D12	44409885	49044771	4634886
qNFFB-Dt13-1	D13	57851255	62512858	4661603
