# Supplementary material for: QTL and candidate gene identification of the node of the first fruiting branch (NFFB) by QTL-seq in upland cotton (Gossypium hirsutum L.)
Source: BMC Genomics. 2021 Dec 6;22:882. doi: 10.1186/s12864-021-08164-2 (PMC8650230; doi:10.1186/s12864-021-08164-2)
Supplement: Supplementary file 5 — Additional file 5: Table S3. Summary of the annotation information of 142 genes. [file 12864_2021_8164_MOESM5_ESM.xlsx]

## Sheet: Table S3
Additional file 5: Table S3. Summary of the annotation information of 142 genes.
G.hirsutum gene ID	Arabidopsis ID	Arabidopsis Desciption
Gh_D02G0007	AT5G06240	embryo defective 2735
Gh_D02G0010	AT1G49920	MuDR family transposase
Gh_D02G0012	ATMG01360
Gh_D02G0015	AT2G28330
Gh_D02G0024	AT5G01990	Auxin efflux carrier family protein
Gh_D02G0025	AT2G37230	Tetratricopeptide repeat (TPR)-like superfamily protein
Gh_D02G0040	AT5G01910
Gh_D02G0044	AT2G38550	Transmembrane proteins 14C
Gh_D02G0084	AT2G43810	Small nuclear ribonucleoprotein family protein
Gh_D02G0086	AT5G16250
Gh_D02G0088	AT4G24280	chloroplast heat shock protein 70-1
Gh_D02G0097	AT3G25520	ribosomal protein L5
Gh_D02G0110	ATMG01360
Gh_D02G0117	AT1G73180	Eukaryotic translation initiation factor eIF2A family protein
Gh_D02G0127	AT3G42170	BED zinc finger ;hAT family dimerisation domain
Gh_D02G0192	AT2G33730	P-loop containing nucleoside triphosphate hydrolases superfamily protein
Gh_D02G0221	AT3G23740
Gh_D02G0273	AT5G62270
Gh_D02G0274	AT4G14147	protein binding
Gh_D02G0291	AT3G24120	Homeodomain-like superfamily protein
Gh_D02G0294	AT2G32730	26S proteasome regulatory complex, non-ATPase subcomplex, Rpn2/Psmd1 subunit
Gh_D02G0305	AT3G23940	dehydratase family
Gh_D02G0329	AT2G29420	glutathione S-transferase tau 7
Gh_D02G0334	AT4G13590	Uncharacterized protein family (UPF0016)
Gh_D02G0362	AT1G05370	Sec14p-like phosphatidylinositol transfer family protein
Gh_D02G0371	AT3G22440	FRIGIDA-like protein
Gh_D02G0394	AT5G62950	RNA polymerase II, Rpb4, core protein
Gh_D02G0401	AT2G41100	Calcium-binding EF hand family protein
Gh_D02G0407	AT1G04270	cytosolic ribosomal protein S15
Gh_D02G0431	ATMG01360
Gh_D02G0437	AT4G14385
Gh_D02G0445	AT5G43310	COP1-interacting protein-related
Gh_D02G0446	AT4G27090	Ribosomal protein L14
Gh_D02G0448	AT4G14330	P-loop containing nucleoside triphosphate hydrolases superfamily protein
Gh_D02G0454	AT4G28600	no pollen germination related 2
Gh_D02G0461	AT5G55550	RNA-binding (RRM/RBD/RNP motifs) family protein
Gh_D02G0464	AT5G55550	RNA-binding (RRM/RBD/RNP motifs) family protein
Gh_D02G0465	AT2G33390
Gh_D02G0467	AT1G04480	Ribosomal protein L14p/L23e family protein
Gh_D02G0470	AT1G04510	MOS4-associated complex 3A
Gh_D02G0474	AT5G43960	Nuclear transport factor 2 (NTF2) family protein with RNA binding (RRM-RBD-RNP motifs) domain
Gh_D02G0500	AT3G62450
Gh_D02G0502	AT5G27240	DNAJ heat shock N-terminal domain-containing protein
Gh_D02G0503	AT5G18700	Protein kinase family protein with ARM repeat domain
Gh_D02G0520	AT3G21430	DNA binding
Gh_D02G0523	AT5G18540
Gh_D02G0529	AT3G21400
Gh_D02G0534	ATMG01360
Gh_D02G0536	AT4G15830	ARM repeat superfamily protein
Gh_D02G0540	AT4G15900	pleiotropic regulatory locus 1
Gh_D02G0548	AT5G49170
Gh_D02G0549	AT3G16730
Gh_D02G0553	AT1G02780	Ribosomal protein L19e family protein
Gh_D02G0557	AT1G66070	Translation initiation factor eIF3 subunit
Gh_D02G0578	AT3G06720	importin alpha isoform 1
Gh_D02G0588	AT3G06660	PAPA-1-like family protein / zinc finger (HIT type) family protein
Gh_D02G0592	AT3G66658	aldehyde dehydrogenase 22A1
Gh_D02G0608	AT3G06560	poly(A) polymerase 3
Gh_D02G0611	AT5G49540	Rab5-interacting family protein
Gh_D02G0616	AT5G30490
Gh_D02G0626	AT3G17310	S-adenosyl-L-methionine-dependent methyltransferases superfamily protein
Gh_D02G0628	AT3G06480	DEAD box RNA helicase family protein
Gh_D02G0632	AT3G17340	ARM repeat superfamily protein
Gh_D02G0642	AT5G30495	Fcf2 pre-rRNA processing protein
Gh_D02G0647	AT1G09520
Gh_D02G0648	AT3G17465	ribosomal protein L3 plastid
Gh_D02G0652	AT1G48270	G-protein-coupled receptor 1
Gh_D02G0656	AT3G21780	UDP-glucosyl transferase 71B6
Gh_D02G0666	AT1G22690	Gibberellin-regulated family protein
Gh_D02G0673	AT1G07950	Surfeit locus protein 5 subunit 22 of Mediator complex
Gh_D02G0683	AT1G34150	Pseudouridine synthase family protein
Gh_D02G0687	AT1G71760
Gh_D02G0691	AT4G09800	S18 ribosomal protein
Gh_D02G0693	AT1G22790
Gh_D02G0699	AT1G43190	polypyrimidine tract-binding protein 3
Gh_D02G0702	AT1G21090	Cupredoxin superfamily protein
Gh_D02G0734	AT1G77110	Auxin efflux carrier family protein
Gh_D03G0825	AT2G45530	RING/U-box superfamily protein
Gh_D03G0829	AT1G33170	S-adenosyl-L-methionine-dependent methyltransferases superfamily protein
Gh_D03G0832	AT1G33265	Transmembrane proteins 14C
Gh_D03G0839	AT5G46740	ubiquitin-specific protease 21
Gh_D03G0857	AT5G67630	P-loop containing nucleoside triphosphate hydrolases superfamily protein
Gh_D03G0858	AT4G17895	ubiquitin-specific protease 20
Gh_D03G0860	AT3G47690	microtubule end binding protein EB1A
Gh_D03G0861	AT1G74520	HVA22 homologue A
Gh_D03G0863	AT1G18800	NAP1-related protein 2
Gh_D03G0869	AT3G47610	transcription regulators;zinc ion binding
Gh_D03G0874	AT3G47520	malate dehydrogenase
Gh_D03G0875	AT1G61560	Seven transmembrane MLO family protein
Gh_D03G0876	AT1G74470	Pyridine nucleotide-disulphide oxidoreductase family protein
Gh_D03G0905	AT2G39640	glycosyl hydrolase family 17 protein
Gh_D03G0906	AT5G61060	histone deacetylase 5
Gh_D03G0910	AT5G08020	RPA70-kDa subunit B
Gh_D03G0916	AT1G26355	SPIRAL1-like1
Gh_D03G0918	AT1G18610	Galactose oxidase/kelch repeat superfamily protein
Gh_D03G0925	AT5G15740	O-fucosyltransferase family protein
Gh_D03G0933	AT3G42660	transducin family protein / WD-40 repeat family protein
Gh_D03G0940	AT5G08180	Ribosomal protein L7Ae/L30e/S12e/Gadd45 family protein
Gh_D03G0953	AT4G33200	myosin, putative
Gh_D03G0955	AT1G18550	ATP binding microtubule motor family protein
Gh_D03G0957	AT3G18600	P-loop containing nucleoside triphosphate hydrolases superfamily protein
Gh_D03G0973	AT4G13940	S-adenosyl-L-homocysteine hydrolase
Gh_D03G0976	AT4G24800	MA3 domain-containing protein
Gh_D03G0980	AT4G24820	26S proteasome, regulatory subunit Rpn7;Proteasome component (PCI) domain
Gh_D03G0987	AT3G22320	Eukaryotic rpb5 RNA polymerase subunit family protein
Gh_D03G0989	AT2G20470	AGC (cAMP-dependent, cGMP-dependent and protein kinase C) kinase family protein
Gh_D03G0991	AT5G65260	RNA-binding (RRM/RBD/RNP motifs) family protein
Gh_D03G0993	AT5G26680	5\'-3\' exonuclease family protein
Gh_D03G1003	AT5G51230	VEFS-Box of polycomb protein
Gh_D03G1008	AT5G04620	biotin F
Gh_D03G1010	AT5G61450	P-loop containing nucleoside triphosphate hydrolases superfamily protein
Gh_D03G1013	AT5G62410	structural maintenance of chromosomes 2
Gh_D03G1018	AT5G62390	BCL-2-associated athanogene 7
Gh_D03G1036	AT4G24710	P-loop containing nucleoside triphosphate hydrolases superfamily protein
Gh_D03G1050	AT5G13980	Glycosyl hydrolase family 38 protein
Gh_D03G1066	AT4G33130
Gh_D03G1073	AT3G62870	Ribosomal protein L7Ae/L30e/S12e/Gadd45 family protein
Gh_D03G1077	AT5G51140	Pseudouridine synthase family protein
Gh_D03G1082	AT5G63520
Gh_D03G1086	AT5G37350	Serine/threonine-protein kinase Rio1
Gh_D03G1101	AT5G24330	ARABIDOPSIS TRITHORAX-RELATED PROTEIN 6
Gh_D03G1115	AT1G07270	Cell division control, Cdc6
Gh_D03G1136	AT2G29570	proliferating cell nuclear antigen 2
Gh_D03G1145	AT5G23860	tubulin beta 8
Gh_D03G1167	AT3G11400	eukaryotic translation initiation factor 3G1
Gh_D03G1179	AT3G12260	LYR family of Fe/S cluster biogenesis protein
Gh_D03G1185	AT5G59480	Haloacid dehalogenase-like hydrolase (HAD) superfamily protein
Gh_D03G1194	AT2G39700	expansin A4
Gh_D03G1216	AT3G56930	DHHC-type zinc finger family protein
Gh_D03G1234	AT1G07820	Histone superfamily protein
Gh_D03G1236	AT5G59950	RNA-binding (RRM/RBD/RNP motifs) family protein
Gh_D03G1238	AT5G59910	Histone superfamily protein
Gh_D03G1245	AT5G59910	Histone superfamily protein
Gh_D03G1255	AT3G55280	ribosomal protein L23AB
Gh_D03G1257	AT5G59740	UDP-N-acetylglucosamine (UAA) transporter family
Gh_D03G1261	AT2G39390	Ribosomal L29 family protein
Gh_D03G1267	AT1G07820	Histone superfamily protein
Gh_D03G1276	AT5G60030
Gh_D03G1303	AT5G04250	Cysteine proteinases superfamily protein
Gh_D03G1306	AT2G28060	5\'-AMP-activated protein kinase beta-2 subunit protein
Gh_D03G1310	AT2G28070	ABC-2 type transporter family protein
Gh_D03G1314	AT5G60790	ABC transporter family protein
