# Supplementary material for: QTL and candidate gene identification of the node of the first fruiting branch (NFFB) by QTL-seq in upland cotton (Gossypium hirsutum L.)
Source: BMC Genomics. 2021 Dec 6;22:882. doi: 10.1186/s12864-021-08164-2 (PMC8650230; doi:10.1186/s12864-021-08164-2)
Supplement: Supplementary file 6 — Additional file 6: Table S4. The FPKM values of 12 candidate genes in 12 cotton tissues. [file 12864_2021_8164_MOESM6_ESM.xlsx]

## Sheet: Table S4
Additional file 6: Table S4. The FPKM values of 12 candidate genes in 12 cotton tissues.
Gnen ID	root	stem	fiber	ovule	leaf	calycle	torus	petal	pistil	stamen	bud2	bud3
Gh_D02G0117	12.726	8.24021	8.7036	12.8102	13.3889	12.9247	10.7753	5.39092	12.0964	6.07364	22.7202	23.5123
Gh_D02G0273	8.86283	8.98398	6.58421	8.51533	9.64669	3.97614	9.02575	0.27669	14.0556	3.16935	25.982	23.3207
Gh_D02G0291	0.989406	0.971948	0	1.61156	2.47506	0.500761	0.194074	3.44228	4.42953	0.906429	14.062	19.6185
Gh_D02G0371	19.3839	34.0079	27.9502	44.7665	19.7314	16.5563	16.3538	11.7127	31.3561	13.5358	51.0847	46.3366
Gh_D02G0470	6.35862	12.8354	3.3851	7.15023	5.52053	5.76101	7.75508	6.89238	7.79664	5.10716	16.5253	14.2951
Gh_D02G0520	9.01205	12.5125	4.41458	12.083	12.024	9.25423	12.9544	7.93439	12.8654	9.46488	14.7794	16.0609
Gh_D02G0540	13.0295	18.4607	12.3447	21.5849	16.3141	17.9521	14.7047	9.1021	19.1605	10.2804	28.1778	29.0047
Gh_D02G0652	7.34399	8.118	13.0547	10.1291	6.95272	5.14686	3.84834	5.45849	6.74564	1.27375	16.2461	17.3693
Gh_D02G0734	0.818464	0.538654	0	0.116401	1.46738	0	0.0960154	0.340597	1.72835	0	12.7255	13.8802
Gh_D03G0906	5.40026	2.16072	3.42332	4.36567	3.08134	2.7153	4.26279	1.35649	6.19482	2.46225	14.9278	12.1514
Gh_D03G0933	1.23377	1.80802	1.13631	1.36713	2.04253	0.209335	0.206048	0.177231	6.73034	0.129531	15.6854	14.5983
Gh_D03G1003	4.22255	5.23831	2.43768	4.74026	4.85361	2.34173	4.76632	2.71119	5.53898	1.49066	10.4229	10.5915
