# Supplementary material for: QTL and candidate gene identification of the node of the first fruiting branch (NFFB) by QTL-seq in upland cotton (Gossypium hirsutum L.)
Source: BMC Genomics. 2021 Dec 6;22:882. doi: 10.1186/s12864-021-08164-2 (PMC8650230; doi:10.1186/s12864-021-08164-2)
Supplement: Supplementary file 10 — Additional file 10: Table S5. Specific primers of twelve candidate genes and GhActin for qRT-PCR. [file 12864_2021_8164_MOESM10_ESM.xlsx]

## Sheet: Table S5
Additional file 10: Table S5. Specific primers of twelve candidate genes and GhActin for qRT-PCR.
Gnen ID		Gene name	Forward 5’-3’	Reverse 5’-3’
GhActin		Actin	ATCCTCCGTCTTGACCTTG	TGTCCGTCAGGCAACTCAT
Gh_D02G0117		SPBC4B4.04	ATCCTCCGTCTTGACCTTG	ACAACTCTGCCTGAACTACCGC
Gh_D02G0273		Not available	CGGAATGTTGCTCGTTGTTGGT	AGACCCTCTAGCACCAGGTTCA
Gh_D02G0291		APL	TGGACTTCCTCAACGCCGTTAC	CAAAACGTTCATGGAGCTCGGC
Gh_D02G0371		FRL4A	GCTCAAGGTAGGATTGTCTTGGCA	CCCTCCTCTCTCTTCGAGGCTT
Gh_D02G0470		PRP19A	GACACCGAGCTTACTGAGGCTG	CTTGCAATAACACGGCAGGCAG
Gh_D02G0520		ALY3	ATGTGGTGGTCGCTGCGTATTT	GCAAGGTGGCTACACATTGCGA
Gh_D02G0540		PRL1	TCCTGGAACTGGTGATGTGAAGGA	TGCACCGGAATTAGCTTGCCTT
Gh_D02G0652		GCR1	GAAAGTGCTGCCCAATTCCTGC	ACCTGGTGAAGGATGCAACCAC
Gh_D02G0734		PIN6	CGGGGAGTAATTTTGCCCCTGA	AGATTGGTGTATTCCCGGCTGC
Gh_D03G0906		HDA5	TGATGGCTACGGTGAACTTGCT	TGCATCAAACCCTGCAGACACT
Gh_D03G0933		wdhd1	CGGAATGTTGCTCGTTGTTGGT	CGGATTCGAAGGGCATCGAGTTT
Gh_D03G1003		EMF2	TCGAACCAGAGACGAGAGATCCA	CCTTTGCCCCAACTTCTTCAGC
