# Supplementary material for: QTL and candidate gene identification of the node of the first fruiting branch (NFFB) by QTL-seq in upland cotton (Gossypium hirsutum L.)
Source: BMC Genomics. 2021 Dec 6;22:882. doi: 10.1186/s12864-021-08164-2 (PMC8650230; doi:10.1186/s12864-021-08164-2)
Supplement: Supplementary file 11 — Additional file 11: Table S6. Specific primers used for virus-induced gene silencing assay. [file 12864_2021_8164_MOESM11_ESM.xlsx]

## Sheet: Table S6
Additional file 11: Table S6. Specific primers used for virus-induced gene silencing assay.
Name	Forward 5’-3’	Reverse 5’-3’
VIGS::GhAPL	ATGCCTGCAGACTAGTGAAGAACTTTCCGAATTGGCTATC	AGACCTAGGGGCGCGCCAACTAATATTAGGCATTACCCACTC
VIGS::GhHDA5	ATGCCTGCAGACTAGTATATATTTGCGCTGTTCACTCC	AGACCTAGGGGCGCGCCAGTTCAGGCCTTTGATCAAGTAG
pCLCrVA	ATGCCCAAGCGTGATGCCCCGTG	TTAATTCATGATCGAATCGTA
pCLCrVB	ATGTACAGTTTAAAGAGTAGACG	ATTATCCAATATAATCAAGGTCATAC
